# Supplementary material for: Splay-bend nematic phases of bent colloidal silica rods induced by polydispersity
Source: Nat Commun. 2022 Dec 1;13:7264. doi: 10.1038/s41467-022-34658-y (PMC9715686; doi:10.1038/s41467-022-34658-y)
Supplement: Supplementary file 3 — Source Data [file 41467_2022_34658_MOESM3_ESM.xlsx]

## Sheet: N_SB experimental director
nx			ny
11.4373	0.413377		11.4373	0.91056
63.499	0.420391		63.499	0.907343
115.561	0.391623		115.561	0.920126
167.622	0.354806		167.622	0.93494
219.684	0.278417		219.684	0.96046
271.745	0.199452		271.745	0.979908
323.807	0.063622		323.807	0.997974
375.869	-0.121971		375.869	0.992534
427.93	-0.324645		427.93	0.945836
479.992	-0.479007		479.992	0.877811
532.053	-0.62074		532.053	0.784016
584.115	0.733136		584.115	-0.680082
636.177	-0.652182		636.177	0.758063
688.238	-0.520463		688.238	0.853884
740.3	-0.38771		740.3	0.921781
792.362	-0.030872		792.362	0.999523
844.423	0.260771		844.423	0.965401
896.485	0.311341		896.485	0.950298
948.546	0.348516		948.546	0.937303
1000.61	0.124337		1000.61	0.99224

## Sheet: N_SB proxy director
nx			ny
41.4404	0.163826		41.4404	0.986489
85.7668	0.219553		85.7668	0.9756
130.093	0.281495		130.093	0.959563
174.42	0.363766		174.42	0.931491
218.746	0.468603		218.746	0.883409
263.073	0.545154		263.073	0.838336
307.399	0.56276		307.399	0.82662
351.725	0.553547		351.725	0.832818
396.052	0.554605		396.052	0.832113
440.378	0.577935		440.378	0.816083
484.705	0.6142		484.705	0.78915
529.031	0.632181		529.031	0.774821
573.357	0.576629		573.357	0.817006
617.684	0.455854		617.684	0.890055
662.01	0.38561		662.01	0.922662
706.337	0.368689		706.337	0.929553
750.663	0.343656		750.663	0.939096
794.99	0.293777		794.99	0.955874
839.316	0.209368		839.316	0.977837
883.642	0.109669		883.642	0.993968
927.969	-0.002951		927.969	0.999996
972.295	-0.184499		972.295	0.982833
1016.62	-0.286391		1016.62	0.958113
1060.95	-0.361778		1060.95	0.932264
1105.27	-0.443319		1105.27	0.896364
1149.6	-0.506289		1149.6	0.862364
1193.93	-0.538167		1193.93	0.842838
1238.25	-0.553085		1238.25	0.833125
1282.58	-0.572538		1282.58	0.819878
1326.91	-0.599009		1326.91	0.800742
1371.23	-0.614465		1371.23	0.788944
1415.56	-0.616925		1415.56	0.787022
1459.89	-0.614248		1459.89	0.789113
1504.21	-0.571378		1504.21	0.820687
1548.54	-0.4891		1548.54	0.872228
1592.87	-0.407286		1592.87	0.913301
1637.19	-0.329651		1637.19	0.944103
1681.52	-0.255357		1681.52	0.966847
1725.84	-0.219069		1725.84	0.975709
1770.17	0.726138		1770.17	-0.687549
